# Supplementary material for: Design, Synthesis and Tumour-Selective Toxicity of Novel 1-[3-{3,5-Bis(benzylidene)-4-oxo-1-piperidino}-3-oxopropyl]-4-piperidone Oximes and Related Quaternary Ammonium Salts
Source: Molecules. 2021 Nov 25;26(23):7132. doi: 10.3390/molecules26237132 (PMC8659243; doi:10.3390/molecules26237132)
Supplement: Supplementary file 1 [file molecules-26-07132-s001.zip]

Archive with 1 entries (1 files):
- molecules-1444661-supplementary.pdf
